# Supplementary material for: Housing Initiatives to Address Strep A Infections and Reduce RHD Risks in Remote Indigenous Communities in Australia
Source: Int J Environ Res Public Health. 2024 Sep 23;21(9):1262. doi: 10.3390/ijerph21091262 (PMC11431237; doi:10.3390/ijerph21091262)
Supplement: Supplementary file 1 [file ijerph-21-01262-s001.zip]

Archive with 1 entries (1 files):
- ijerph-3196616-supplementary.xlsx
