# Supplementary material for: Housing Initiatives to Address Strep A Infections and Reduce RHD Risks in Remote Indigenous Communities in Australia
Source: Int J Environ Res Public Health. 2024 Sep 23;21(9):1262. doi: 10.3390/ijerph21091262 (PMC11431237; doi:10.3390/ijerph21091262)
Supplement: Supplementary file 1 [file ijerph-21-01262-s001.zip › ijerph-3196616-supplementary.xlsx]

## Sheet: Introduction
	Environmental Health Initiatives for Strep A - Costing Budget
	Description:
	> This file describes the indicative costs of implementing Environmental Health Initiatives aimed at reducing the proposed Strep A transmission modes (skin to skin; surface to skin; airborne).
	> Indicative costs are averages, and are presented at a 'per community' level. Costs are summarized in total (i.e., societal perspective), and stratified by payer and payment frequency. Separation by payer is only indicative, as this will require further community and stakeholder consultation.
	> This budget works on the assumption that there is no suitable existing infrastructure e.g. showers need to be installed in all houses, or that all houses need refurbishments. Accurate costs will require evaluation of existing environmental health infrastructure.
	> There are three summary worksheets (one for each of the transmission modes) which show costs separated by payer, and one overall summary sheet showing only total societal perspective costs for comparison purposes. Total and sub-total costs are automatically updated in real-time to reflect check box selections, payment frequency and cost payer.
	Instructions:
	> To estimate costs specific to a target community, the details in Table 1 below can be changed to data that is representative of the target community. This includes information regarding geographical location, household size, community size, and utility costs.
	> Within each Environmental Health Initiative, there are a variety of options which the user can choose from. This enables the user to have pricing reflective of what is most appropriate to their community and/or their budget. Use the check box option (column C) next to the desired options to calculate the overall totals (automatically calculated).
	> If the cost requires remoteness indexation e.g. any construction costs, utilise the check box next option (column G) which will adjust prices (automatically calculated).
	> The "cost payer", or group likely to cover the burden of the cost, can be altered by selecting from the dropdown menu next to the relevant cost.
	> If the price pre-populated in raw cost isn't reflective of the community cost, these details can be changed to relevant and up to date data.
		<- cells where the user can change values
		<- cells that are automatically calculated
	Table 1. Changeable calculation assumptions
	Remoteness index (choose from dropdown)	NT Outback (Remote)	1.87	Source: Geographic Variation in Construction Costs
	Number of people per household	Local knowledge or from available Australian Bureau of Statistics Census data	10
	Number of households per community	Local knowledge or from available Australian Bureau of Statistics Census data (total population/household size)	100
	Cost of electricity ($ per kilowatt hour (kWh))		0.281117	Source: NT utility costs
	Cost of water ($ per kilolitre (kL))		2.1162	Source: NT utility costs
	Cost of gas ($ per mega joule (MJ))	Coverted 45kg gas bottle price to $/MJ as Northern Territory residential properties aren't usually connected to a main gas supply	0.0711111	Source: NT energy

## Sheet: Summary
	Environmental Health Initiatives for skin to skin Strep A transmission				Environmental Health Initiatives for surface to skin Strep A transmission				Environmental Health Initiatives for airborne to respiratory tract Strep A transmission
		Overall (non-specific) cost per community				Overall (non-specific) cost per community				Overall (non-specific) cost per community
	1.1. Clean harmful bacteria from the skin in the home	1393636	Once-off		2.1. Ability to clean bed linen, towels, clothing	354217	Once-off		3.1. Ventilation of the home	694940	Once-off
		3.18827e+06	Per year			80843.5	Per year			128043	Per year
	1.2. Clean harmful bacteria from the skin in community pool/water park facilities	3.14581e+06	Once-off		2.2. Ability to clean hard surfaces	6328	Once-off
		492911	Per year			34365	Per year
	1.3. Covering skin wounds, and wound care to heal damaged skin	106105	Once-off
		58981.4	Per year
	1.4. Social distancing in home through additional housing and rooms	14025000	Once-off
		0	Per year
	1.5. Social distancing in home through outdoor living spaces (livable yard and veranda)	2.33851e+06	Once-off
		62623.2	Per year
	1.6. Social distancing when sleeping (avoid co-sleeping)	1129712	Once-off
		45595.3	Per year

## Sheet: 1. Skin>Skin
	Environmental Health Initiatives for skin to skin Strep A transmission
		Overall (non-specific) cost per community		Cost per community for Community member(s)		Cost per community for Local Government		Cost per community for Housing Organisation		Cost per community for Other
	1.1. Clean harmful bacteria from the skin in the home
	1.1.A. Physical (functioning shower, functioning hot water, soap supplies; body wash)	1319500	Once-off	10500	Once-off	0	Once-off	1309000	Once-off	0	Once-off
		2618000	Per year	0	Per year	0	Per year	2618000	Per year	0	Per year
	1.1.B. Behavioural (hand and face washing, daily showering, use of soap supplies)	0	Once-off	0	Once-off	0	Once-off	0	Once-off	0	Once-off
		570273	Per year	570273	Per year	0	Per year	0	Per year	0	Per year
	1.1.C. Human resources (environmental health referrals from health clinic and family services)	74136	Once-off	0	Once-off	74136	Once-off	0	Once-off	0	Once-off
		0	Per year	0	Per year	0	Per year	0	Per year	0	Per year
	TOTAL COST	1393636	Once-off	10500	Once-off	74136	Once-off	1309000	Once-off	0	Once-off
		3.18827e+06	Per year	570273	Per year	0	Per year	2618000	Per year	0	Per year
	1.2. Clean harmful bacteria from the skin in community pool/water park facilities
	1.2.A. Physical (installation of community pool or water park)	3.14581e+06	Once-off	0	Once-off	3.14581e+06	Once-off	0	Once-off	0	Once-off
		0	Per year	0	Per year	0	Per year	0	Per year	0	Per year
	1.2.B. Behavioural (attending and using water park; showering with soap before entering)	0	Once-off	0	Once-off	0	Once-off	0	Once-off	0	Once-off
		153018	Per year	137600	Per year	15418.3	Per year	0	Per year	0	Per year
	1.2.C. Financial (cost of maintaining community pool or water park; ongoing water treatment)	0	Once-off	0	Once-off	0	Once-off	0	Once-off	0	Once-off
		300000	Per year	0	Per year	300000	Per year	0	Per year	0	Per year
	1.2.D. Human resources (trained lifeguards)	0	Once-off	0	Once-off	0	Once-off	0	Once-off	0	Once-off
		39892.5	Per year	0	Per year	39892.5	Per year	0	Per year	0	Per year
	TOTAL COST	3.14581e+06	Once-off	0	Once-off	3.14581e+06	Once-off	0	Once-off	0	Once-off
		492911	Per year	137600	Per year	355311	Per year	0	Per year	0	Per year
	1.3. Covering skin wounds, and wound care to heal damaged skin
	1.3.A. Physical (first aid supplies)	6116	Once-off	6116	Once-off	0	Once-off	0	Once-off	0	Once-off
		0	Per year	0	Per year	0	Per year	0	Per year	0	Per year
	1.3.B. Behavioural (covering wounds)	0	Once-off	0	Once-off	0	Once-off	0	Once-off	0	Once-off
		19685.4	Per year	19685.4	Per year	0	Per year	0	Per year	0	Per year
	1.3.C. Health promotion (recommendation for wound care)	4000	Once-off	0	Once-off	4000	Once-off	0	Once-off	0	Once-off
		39296	Per year	0	Per year	39296	Per year	0	Per year	0	Per year
	1.3.D. Financial (funding for health worker to visit, identify and dress wounds)	95989.4	Once-off	0	Once-off	95989.4	Once-off	0	Once-off	0	Once-off
		0	Per year	0	Per year	0	Per year	0	Per year	0	Per year
	TOTAL COST	106105	Once-off	6116	Once-off	99989.4	Once-off	0	Once-off	0	Once-off
		58981.4	Per year	19685.4	Per year	39296	Per year	0	Per year	0	Per year
	1.4. Social distancing in home through additional housing and rooms
	1.4.A Physical (building and renovations)	14025000	Once-off	0	Once-off	0	Once-off	14025000	Once-off	0	Once-off
		0	Per year	0	Per year	0	Per year	0	Per year	0	Per year
	TOTAL COST	14025000	Once-off	0	Once-off	0	Once-off	14025000	Once-off	0	Once-off
		0	Per year	0	Per year	0	Per year	0	Per year	0	Per year
	1.5. Social distancing in home through outdoor living spaces (livable yard and veranda)
	1.5.A. Physical (landscaping, outdoor shadde, outdoor fan)	2.33697e+06	Once-off	0	Once-off	0	Once-off	2.33697e+06	Once-off	0	Once-off
		0	Per year	0	Per year	0	Per year	0	Per year	0	Per year
	1.5.B. Behavioural (use of yard for social interactions, guests’ sleeping space)	0	Once-off	0	Once-off	0	Once-off	0	Once-off	0	Once-off
		28204.2	Per year	28204.2	Per year	0	Per year	0	Per year	0	Per year
	1.5.C. Health promotion (improve health literacy on infection transmission)	1540	Once-off	0	Once-off	1540	Once-off	0	Once-off	0	Once-off
		34419	Per year	0	Per year	34419	Per year	0	Per year	0	Per year
	TOTAL COST	2.33851e+06	Once-off	0	Once-off	1540	Once-off	2.33697e+06	Once-off	0	Once-off
		62623.2	Per year	28204.2	Per year	34419	Per year	0	Per year	0	Per year
	1.6. Social distancing when sleeping (avoid co-sleeping)
	1.6.A. Physical (extra mattresses and bedframes)	1129712	Once-off	0	Once-off	0	Once-off	1129712	Once-off	0	Once-off
		0	Per year	0	Per year	0	Per year	0	Per year	0	Per year
	1.6.B. Behavioural (avoid co-sleeping; increase frequency of washing bed linen)	0	Once-off	0	Once-off	0	Once-off	0	Once-off	0	Once-off
		45595.3	Per year	45595.3	Per year	0	Per year	0	Per year	0	Per year
	TOTAL COST	1129712	Once-off	0	Once-off	0	Once-off	1129712	Once-off	0	Once-off
		45595.3	Per year	45595.3	Per year	0	Per year	0	Per year	0	Per year

## Sheet: 1.1
	1.1. Clean harmful bacteria from the skin in the home
			Item	Pricing details	Raw cost	Rem Index	Adjusted cost	Unit	Number of units	Category	Payment frequency	Total cost per community	Cost payer	Source	Notes	Selection	Remote index
	1.1.A. Physical (functioning shower, functioning hot water, soap supplies; body wash)										Once-off	1319500	Overall (non-specific)
											Per year	2618000	Overall (non-specific)
											Once-off	10500	Community member(s)
											Per year	0	Community member(s)
											Once-off	0	Local Government
											Per year	0	Local Government
											Once-off	1309000	Housing Organisation
											Per year	2618000	Housing Organisation
											Once-off	0	Other
											Per year	0	Other
			Proactive maintenance of housing	Planned repair (every 5 years)	17000		31790	per house (every 5 years)	0.2	Per house	Per year	635800	Housing Organisation	Personal correspondence	Repairs every 5 years = 1/5 unit cost per year	FALSE	TRUE
			Housing maintanence		11000		20570	per house per year	1	Per house	Per year	2057000	Housing Organisation	Housing for Health approach		TRUE	TRUE
			Emergency housing repairs - survey fix	Assume 30% of houses will need emergency repair each year	7500		14025	per house per year	0.3	Per house	Per year	420750	Housing Organisation	Efficient system costs of remote Indigenous housing	Data from Figure 17. As shown in Figure 14, travel costs can account for up to 96 per cent of per-unit costs for emergency repairs, compared with 11 per cent to 37 per cent for planned maintenance activities.	TRUE	TRUE
			Shower installation		5500		10285	per unit	1	Per house	Once-off	1028500	Housing Organisation	Shower and Bathtub Installation or Replacement		TRUE	TRUE
			Bath installation		6500		12155	per unit	1	Per house	Once-off	1215500	Housing Organisation	Bathtub cost		FALSE	TRUE
			Water-related health hardware replacements and maintenance	Replacement of yard taps, taps, spouts, shower rose, cistern, tempering valve and hot water system	750		1402.5	per house per year	1	Per house	Per year	140250	Housing Organisation	Review of remote housing 2018		TRUE	TRUE
			Hot water system (individual options)	-	-	-	-	-	-	-	-	-	-	-	-
			-->	Solar hot water system	5000		9350	per unit	1	Per house	Once-off	935000	Housing Organisation	Hot water system installation cost		FALSE	TRUE
			-->	Electric hot water system	1500		2805	per unit	1	Per house	Once-off	280500	Housing Organisation	Hot water system installation cost		TRUE	TRUE
			-->	Gas hot water system	2250		4207.5	per unit	1	Per house	Once-off	420750	Housing Organisation	Hot water system installation cost		FALSE	TRUE
			Bathroom renovation (individual options)	-	-	-	-	-	-	-	-	-	-	-	-
			-->	Basic bathroom renovation. Involves keeping all your plumbing and electricals in place, and choosing budget-friendly options such as large, durable tiles, a framed shower screen, a standard back-to-wall toilet and a floor-mounted vanity	10000		18700	per house	1	Per house	Once-off	1870000	Housing Organisation	Bathroom renovation cost		FALSE	TRUE
			-->	Standard bathroom renovation. The standard tier might involve a renovation of an average-sized space, using mid-range fittings and fixtures. May involve making some alterations to the location of plumbing and electricals, but not major ones	22500		42075	per house	1	Per house	Once-off	4207500	Housing Organisation	Bathroom renovation cost		FALSE	TRUE
			Liquid hand soap	Hand wash refill 500mL	4		4	per 500ml	1	Per person	Once-off	4000	Community member(s)	IGA catalogue		TRUE	FALSE
			Liquid body wash	Body wash 500ml	6.5		6.5	per 500ml	1	Per person	Once-off	6500	Community member(s)	IGA catalogue		TRUE	FALSE
			Bar soap	Soap set 4x90g $4	1		1	per 90g bar	1	Per person	Once-off	1000	Community member(s)	IGA catalogue		FALSE	FALSE
			Other …				0					#N/A				FALSE	FALSE
			Other …				0					#N/A				FALSE	FALSE
			Other …				0					#N/A				FALSE	FALSE
	1.1.B. Behavioural (hand and face washing, daily showering, use of soap supplies)										Once-off	0	Overall (non-specific)
											Per year	570273	Overall (non-specific)
											Once-off	0	Community member(s)
											Per year	570273	Community member(s)
											Once-off	0	Local Government
											Per year	0	Local Government
											Once-off	0	Housing Organisation
											Per year	0	Housing Organisation
											Once-off	0	Other
											Per year	0	Other
			Liquid hand soap	Hand wash refill 500mL. Assume wash hands 3x daily (meals). Assume 500ml (250 washes) lasts around three months per person	4		4	per 500ml	1	Per person	Per quarter	16000	Community member(s)	IGA catalogue		TRUE	FALSE
			Liquid body wash	Body wash 500ml. Assume 1x showering daily. Assume 500ml (100 washes) lasts three months per person	6.5		6.5	per 500ml	1	Per person	Per quarter	26000	Community member(s)	IGA catalogue		TRUE	FALSE
			Bar soap	Soap set 4x90g $4. Assume wash hands 3x daily (meals) and 1x showering. Assume a bar of soap lasts 60 washes per person, therefore 2 bars a month	1		1	per 90g bar	2	Per person	Per month	24000	Community member(s)	IGA catalogue		FALSE	FALSE
			Extra water usage in liters (shower+basin)	Shower: 10L per minute (1 person = 80 litres per shower). Hand basin: 5L per use (approximately 1 minute). Assume 1x shower + 3x basin per day per person	0.201039		0.201039	per person per day	1	Per person	Per day	73379.2	Community member(s)	How To Calculate Water Usage In Your Home		TRUE	FALSE
			Extra water usage (bath+basin)	Bath: 150L per tub fill. Hand basin: 5L per use (approximately 1 minute). Assume 3x basin per day per person plus 2x baths per household (shared - one for children, one for adults)	0.95229		0.95229	per household per day	1	Per house	Per day	34758.6	Community member(s)	How To Calculate Water Usage In Your Home		FALSE	FALSE
			Extra energy usage (shower+basin)	For hot water heating in kWh=4.2*Litres*temp change (Celsius)/3600. Assume 95L water (8 minute shower @10L/min plus 3 hand washes @5L/use) heated to comfortable temperature (to 55C from 15C=+40C).	1.24629		1.24629	per person per day	1	Per person	Per day	454894	Community member(s)	Calculate Kilowatt-Hours		TRUE	FALSE
			Extra energy usage (bath+basin)	For hot water heating in kWh=4.2*Litres*temp change (Celsius)/3600. Assume 300L bath (2x150L per tub fill) and 15L hand basin per person per day. Water heated to comfortable temperature (to 55C from 15C=+40C)	5.90346		5.90346	per household per day	1	Per house	Per day	215476	Community member(s)	Calculate Kilowatt-Hours		FALSE	FALSE
			Extra gas usage (shower+basin)	For hot water heating = 4200J*Litres*temp change (Celsius). Assume 95L water (8 minute shower @10L/min plus 3 hand washes @5L/use) heated to comfortable temperature (to 55C from 15C=+40C)	1.13493		1.13493	per person per day	1	Per person	Per day	414251	Community member(s)	$1 of gas gets me…		FALSE	FALSE
			Extra gas usage (bath+basin)	For hot water heating = 4200J*Litres*temp change (Celsius). Assume 300L bath (2x150L per tub fill) and 15L hand basin per person per day. Water heated to comfortable temperature (to 55C from 15C=+40C)	5.376		5.376	per household per day	1	Per house	Per day	196224	Community member(s)	$1 of gas gets me…		FALSE	FALSE
			Other …				0					#N/A				FALSE	FALSE
			Other …				0					#N/A				FALSE	FALSE
			Other …				0					#N/A				FALSE	FALSE
	1.1.C. Human resources (environmental health referrals from health clinic and family services)										Once-off	74136	Overall (non-specific)
											Per year	0	Overall (non-specific)
											Once-off	0	Community member(s)
											Per year	0	Community member(s)
											Once-off	74136	Local Government
											Per year	0	Local Government
											Once-off	0	Housing Organisation
											Per year	0	Housing Organisation
											Once-off	0	Other
											Per year	0	Other
			Environmental health home assessment (combination of items)	Cost per household trip. Cost is free for household			741.36	per household trip		Per house	Once-off	74136	Local Government			TRUE
			-	Environmental health and safety officer: $50.14/hr (8 hrs)	401.12		401.12	per household trip	1	Per house	Once-off	40112	Local Government	Environmental Health and Safety Officer salary	Including administration and reporting		FALSE
			-	Driver: $34.96/hr (4 hours)	139.84		139.84	per household trip	1	Per house	Once-off	13984	Local Government	Driver salary			FALSE
			-	Travel to remote location (ATO tax rate 0.78/km) (200km return trip assumed)	156		156	per household trip	1	Per house	Once-off	15600	Local Government	Deductions for motor vehicle expenses			FALSE
			-	Fuel. Assume average of 11.1 litres per 100km (passenger vehicles), for 200km. Price petrol ~200c per litre	44.4		44.4	per household trip	1	Per house	Once-off	4440	Local Government	Average fuel consumption Australia			FALSE
														Fuel prices near me
			Other …				0					#N/A				FALSE	FALSE
			Other …				0					#N/A				FALSE	FALSE
			Other …				0					#N/A				FALSE	FALSE

## Sheet: 1.2
	1.2. Clean harmful bacteria from the skin in community pool/water park facilities
			Item	Pricing details	Raw cost	Rem Index	Adjusted cost	Unit	Number of units	Category	Payment frequency	Cost per community	Cost payer	Source	Notes	Selection	Remote index
	1.2.A. Physical (installation of community pool or water park)										Once-off	3.14581e+06	Overall (non-specific)
											Per year	0	Overall (non-specific)
											Once-off	0	Community member(s)
											Per year	0	Community member(s)
											Once-off	3.14581e+06	Local Government
											Per year	0	Local Government
											Once-off	0	Housing Organisation
											Per year	0	Housing Organisation
											Once-off	0	Other
											Per year	0	Other
			Swimming pool	25 metre outdoor pool with solar heating, toddler’s pool	2900000		2900000	per unit	1	Per community	Once-off	2900000	Local Government	Swimming pool guidelines	Case study 4 (Yuendumu, NT) - remote pricing already. Reflects most common pool specificiations in NT. Solar heating is a relatively simple way of extending the pool season by up to 3 months	TRUE	FALSE
			Ablution block	12.0 x 3.0 Male / Female Toilet shower block – Region D $67,500. Male = 3 x Toilet with 3 x Shower. Female = 3 x Toilet with 3 x Shower. Transport & Install (budget Price) $52,000	131450		245812	per unit	1	Per community	Once-off	245812	Local Government	Ausco toilet/shower bundle		TRUE	TRUE
			Water park (individual options)	-	-	-	-	-	-	-	-	-	-	-	-
			-->	Proposed Cootamundra (regional NSW) Pool Water Park Program with Swimming pools, water slides, splash pads, spray grounds (water playgrounds)	400000		400000	per unit	1	Per community	Once-off	400000	Local Government	Proposed Cootamundra pool water park program	Remote pricing already	FALSE	FALSE
			-->	Large scale - Approx. 150 sqm splash pad, jets and sprays, pumps and gates incl. shade structures and some buffer landscaping, amenities block	670000		670000	per unit	1	Per community	Once-off	670000	Local Government	Water play feasibility study	Remote pricing already	FALSE	FALSE
			-->	Medium scale e.g. Steel Park - Approx. 75-100sqm and/or fewer features	410000		410000	per unit	1	Per community	Once-off	410000	Local Government	Water play feasibility study	Remote pricing already	FALSE	FALSE
			-->	Low scale - Approx.50-75 sqm splash pad, pumps and gates, no ground sprays (minimum of basic infrastructure and minimal features with a small aggregate concrete splash-pad)	200000		200000	per unit	1	Per community	Once-off	200000	Local Government	Water play feasibility study	Remote pricing already	FALSE	FALSE
			Other …				0					#N/A				FALSE	FALSE
			Other …				0					#N/A				FALSE	FALSE
			Other …				0					#N/A				FALSE	FALSE
	1.2.B. Behavioural (attending and using water park; showering with soap before entering)										Once-off	0	Overall (non-specific)
											Per year	153018	Overall (non-specific)
											Once-off	0	Community member(s)
											Per year	137600	Community member(s)
											Once-off	0	Local Government
											Per year	15418.3	Local Government
											Once-off	0	Housing Organisation
											Per year	0	Housing Organisation
											Once-off	0	Other
											Per year	0	Other
			Entry to swimming pool	$7 adults, $4 children (under 5 free). Family Season Pass (2 adults, 2 children - pro-rata available): $688.00. Family Pass Extra Child: $56. Adult Season Pass (pro-rata available): $360.00. Child Season Pass (pro-rata available): $180.00	688		688	per year	2	Per house	Per year	137600	Community member(s)	Barkly region swimming pool fees		TRUE	FALSE
			Entry to water park	Free cost for user	0		0	per year	1	Per person	Per year	0	Community member(s)	Water play feasibility study	Free entry cost based on 11/12 of water parks in feasability study. Albion Park had pricing of: $2 concession $4 adult, which includes access to all pools and water/splash play	FALSE	FALSE
			Extra water usage	Shower: 10L per minute (1 person = 30 litres per shower). Assume each person has 1x shower and visits 4x a week on pool open days (30 weeks) = 120 washes per person per year	0.063486		0.063486	per person per day	120	Per person	Per year	7618.32	Local Government	How To Calculate Water Usage In Your Home		TRUE	FALSE
			Liquid body wash	Body wash 500ml. Assume 500ml (100 washes). Assume 4x visits showering over 30 weeks = 120 washes per person	6.5		6.5	per 500ml	1.2	Per person	Per year	7800	Local Government	IGA catalogue		TRUE	FALSE
			Other …				0					#N/A				FALSE	FALSE
			Other …				0					#N/A				FALSE	FALSE
			Other …				0					#N/A				FALSE	FALSE
	1.2.C. Financial (cost of maintaining community pool or water park; ongoing water treatment)										Once-off	0	Overall (non-specific)
											Per year	300000	Overall (non-specific)
											Once-off	0	Community member(s)
											Per year	0	Community member(s)
											Once-off	0	Local Government
											Per year	300000	Local Government
											Once-off	0	Housing Organisation
											Per year	0	Housing Organisation
											Once-off	0	Other
											Per year	0	Other
			Swimming pool maintenance	25 metre outdoor pool with solar heating, toddler’s pool; 30 weeks @ 45 hours/week. Cost includes net operating costs per year ($205,000) and administration costs per year ($95,000)	300000		300000	per year	1	Per community	Per year	300000	Local Government	Swimming pool guidelines	Case study 4 (Yuendumu, NT). Reflects most common pool specificiations in NT. Solar heating is a relatively simple way of extending the pool season by up to 3 months	TRUE	FALSE
			Water park maintenance (individual options)	-	-	-	-	-	-	-	-	-	-	-	-
			-->	Large scale. Operational costs: 5-7% of capital cost (per annum) excluding labour costs for site and water testing which needs to occur 2-3 times per day. Labour costs: up to $70,000 p.a.	107000		107000	per year	1	Per community	Per year	107000	Local Government	Water play feasibility study		FALSE	FALSE
			-->	Medium scale e.g Steel Park. Operational costs: 5-7% of capital cost (per annum) excluding labour costs for site and water testing which needs to occur 2-3 times per day. Labour costs: up to $70,000 p.a.	95000		95000	per year	1	Per community	Per year	95000	Local Government	Water play feasibility study		FALSE	FALSE
			-->	Low scale. Operational costs: 5-7% of capital cost (per annum) excluding labour costs for site and water testing which needs to occur 2-3 times per day. Labour costs: up to $70,000 p.a.	82000		82000	per year	1	Per community	Per year	82000	Local Government	Water play feasibility study		FALSE	FALSE
			Other …				0					#N/A				FALSE	FALSE
			Other …				0					#N/A				FALSE	FALSE
			Other …				0					#N/A				FALSE	FALSE
	1.2.D. Human resources (trained lifeguards)										Once-off	0	Overall (non-specific)
											Per year	39892.5	Overall (non-specific)
											Once-off	0	Community member(s)
											Per year	0	Community member(s)
											Once-off	0	Local Government
											Per year	39892.5	Local Government
											Once-off	0	Housing Organisation
											Per year	0	Housing Organisation
											Once-off	0	Other
											Per year	0	Other
			Trained lifeguard	30 weeks @ 45 hours/week	29.55		29.55	per hour	1350	Per community	Per year	39892.5	Local Government	Lifeguard salary		TRUE	FALSE
			Other …				0					#N/A				FALSE	FALSE
			Other …				0					#N/A				FALSE	FALSE
			Other …				0					#N/A				FALSE	FALSE

## Sheet: 1.3
	1.3. Covering skin wounds, and wound care to heal damaged skin
			Item	Pricing details	Raw cost	Rem Index	Adjusted cost	Unit	Number of units	Category	Payment frequency	Cost per community	Cost payer	Source	Notes	Selection	Remote index
	1.3.A. Physical (first aid supplies)										Once-off	6116	Overall (non-specific)
											Per year	0	Overall (non-specific)
											Once-off	6116	Community member(s)
											Per year	0	Community member(s)
											Once-off	0	Local Government
											Per year	0	Local Government
											Once-off	0	Housing Organisation
											Per year	0	Housing Organisation
											Once-off	0	Other
											Per year	0	Other
			Bandaids (combination of items)	Multiple sizes to cater for lesion size			31.16	per set		Per house	Once-off	3116	Community member(s)			TRUE
			-	Regular size. Used tough strips for humid weather	6.91		6.91	per 40 pack	1	Per house	Once-off	691	Community member(s)	IGA catalogue			FALSE
			-	Adhesive round dressings	9.35		9.35	per 10 pack	1	Per house	Once-off	935	Community member(s)	IGA catalogue			FALSE
			-	Non adherent dressing (to be placed under dry bandage)	6.4		6.4	per 5 pack	1	Per house	Once-off	640	Community member(s)	IGA catalogue			FALSE
			-	Gauze Bandage (7.5cm x 1.6m)	8.5		8.5	per roll	1	Per house	Once-off	850	Community member(s)	IGA catalogue			FALSE
			Antiseptic solution (individual items)	Option for preference of liquid or cream	-	-	-	-	-	-	-	-	-	-	-	FALSE
			-->	Betadine topical solution	14.69		14.69	per 15ml	1	Per house	Once-off	1469	Community member(s)	IGA catalogue		TRUE	FALSE
			-->	Savlon cream	9.07		9.07	per 75g	1	Per house	Once-off	907	Community member(s)	IGA catalogue		FALSE	FALSE
			Cotton wool	To apply the antiseptic topical liquid (if preferred)	1.7		1.7	per 150 pack	1	Per house	Once-off	170	Community member(s)	IGA catalogue		TRUE	FALSE
			Insect repellent	Aerogard Insect Repellent Tropical spray	13.61		13.61	per 150gm	1	Per house	Once-off	1361	Community member(s)	IGA catalogue	Mosquito bites may provide an opening for Strep A infection	TRUE	FALSE
			Other …				0					#N/A				FALSE	FALSE
			Other …				0					#N/A				FALSE	FALSE
			Other …				0					#N/A				FALSE	FALSE
	1.3.B. Behavioural (covering wounds)										Once-off	0	Overall (non-specific)
											Per year	19685.4	Overall (non-specific)
											Once-off	0	Community member(s)
											Per year	19685.4	Community member(s)
											Once-off	0	Local Government
											Per year	0	Local Government
											Once-off	0	Housing Organisation
											Per year	0	Housing Organisation
											Once-off	0	Other
											Per year	0	Other
			Covering wounds (combination of items)	Assume risk of 45% incidence in children at any one time. Assume one infection yearly			43.7454	per infection		Per person	Per year	19685.4	Community member(s)	Bowen 2015	From Bowen 2015: Data from children living in remote Indigenous communities of northern Australia (10 studies) showed median prevalence of 44·5% (IQR 34·0–49·2%).	TRUE
														Matthews 2021	From Matthews 2021: of those with impetigo, 93.1% had very mild cases (< 5 lesions)
			-	Antiseptic solution (using 1.3.A cost). Assume 5 lesions per person, with solution applied daily after shower before new bandaid (assume 1g in salvon solution or 1ml betadine and 1 cotton wool per lesion). Assume treated for 5 days (concurrent to antibiotic treatment duration)	24.7667		24.7667	per infection	0.45	Per person	Per year	11145	Community member(s)				FALSE
			-	Bandaids (using 1.3.A cost). Assume 5 lesions per person, with bandaids replaced daily after shower (4 regular, 1 extra large). Assume treated for 5 days (concurrent to antibiotic treatment duration)	18.9787		18.9787	per infection	0.45	Per person	Per year	8540.44	Community member(s)				FALSE
			Other …				0					#N/A				FALSE	FALSE
			Other …				0					#N/A				FALSE	FALSE
			Other …				0					#N/A				FALSE	FALSE
	1.3.C. Health promotion (recommendation for wound care)										Once-off	4000	Overall (non-specific)
											Per year	39296	Overall (non-specific)
											Once-off	0	Community member(s)
											Per year	0	Community member(s)
											Once-off	4000	Local Government
											Per year	39296	Local Government
											Once-off	0	Housing Organisation
											Per year	0	Housing Organisation
											Once-off	0	Other
											Per year	0	Other
			Health promotion campaign (annual)	Primary Health Care services to provide information & support to increase Healthy Living Practices	5000		5000	per year	1	Per community	Per year	5000	Local Government	End Trachoma	Co-design and dissemination of key messages. Aims to contribute to increased daily handwashing, and 30% reduction in skin sores	TRUE	FALSE
			Health promotion campaign (day)	Budget covers food, drink, entertainment. Assume no venue cost (outside clinic or other common community gathering place)	3500		3500	per unit	1	Per community	Per year	3500	Local Government			FALSE	FALSE
			Health promotion campaign	Includes resources, food/drinks for community BBQ. Other items can be integrated as required	1500		1500	per unit	1	Per community	Per year	1500	Local Government	SToP Trial		FALSE	FALSE
			30 second advertisement		8350		8350	per advert	1	Per community	Per year	8350	Local Government	SToP trial		TRUE	FALSE
			Flyer		485		485	per year	1	Per community	Per year	485	Local Government	SToP Trial		FALSE	FALSE
			Poster		144		144	per year	1	Per community	Per year	144	Local Government	SToP Trial		FALSE	FALSE
			Flipcharts	One-off expense	3200		3200	per unit	1	Per community	Once-off	3200	Local Government	SToP Trial		TRUE	FALSE
			Storybooks	One-off expense	800		800	per unit	1	Per community	Once-off	800	Local Government	SToP Trial		TRUE	FALSE
			Fact sheets	One-off expense	740		740	per unit	1	Per community	Once-off	740	Local Government	SToP Trial		FALSE	FALSE
			Newsletter		506		506	per year	1	Per community	Per year	506	Local Government	SToP Trial		TRUE	FALSE
			Graphics		330		330	per year	1	Per community	Per year	330	Local Government	SToP Trial		FALSE	FALSE
			Local community members employed to assist in outreach program (combination of items)	To provide information & support to increase Healthy Living Practices						Per community	Per year	25440	Local Government			TRUE
			-	Community researchers. Assume 8 hour days for 45 days	48		48	per hour	360	Per community	Per year	17280	Local Government	SToP Trial			FALSE
			-	Community reference group. Assume 8 hour days for 34 days	30		30	per hour	272	Per community	Per year	8160	Local Government	SToP Trial			FALSE
			Other …				0					#N/A				FALSE	FALSE
			Other …				0					#N/A				FALSE	FALSE
			Other …				0					#N/A				FALSE	FALSE
	1.3.D. Financial (funding for health worker to visit, identify and dress wounds)										Once-off	95989.4	Overall (non-specific)
											Per year	0	Overall (non-specific)
											Once-off	0	Community member(s)
											Per year	0	Community member(s)
											Once-off	95989.4	Local Government
											Per year	0	Local Government
											Once-off	0	Housing Organisation
											Per year	0	Housing Organisation
											Once-off	0	Other
											Per year	0	Other
			Treatment of household (combination of items)	Assume 8 hours (inc paperwork and planning and travel time)			959.894	per trip		Per house	Once-off	95989.4	Local Government			TRUE
			-	N4 nurse: $52.85/hr (assume 8 hrs)	422.8		422.8	per trip	1	Per house	Once-off	42280	Local Government	Nurse salary	CDC time to do first stage of disease notification and contact tracing which involves confirmation of the patient contacts and completion of documentation		FALSE
			-	Driver/co-person (enabling both a male and female): $34.96/hr (4 hours)	139.84		139.84	per trip	1	Per house	Once-off	13984	Local Government	Driver salary			FALSE
			-	Covering wounds (see 1.3.B cost). Assumed risk of 45% incidence in children at any one time. Assume 5 lesions, with bandaids replaced daily after shower and antiseptic solution for 5 days (concurrent to antibiotic treatment duration)	196.854		196.854	per trip	1	Per house	Once-off	19685.4	Local Government	Bowen 2015	From Bowen 2015: Data from children living in remote Indigenous communities of northern Australia (10 studies) showed median prevalence of 44·5% (IQR 34·0–49·2%).		FALSE
														Matthews 2021	From Matthews 2021: of those with impetigo, 93.1% had very mild cases (< 5 lesions)
			-	Travel to remote location (ATO tax rate 0.78/km) (200km return trip assumed)	156		156	per trip	1	Per house	Once-off	15600	Local Government	ATO cents per kilometre method			FALSE
			-	Fuel. Assume average of 11.1 litres per 100km (passenger vehicles). Price petrol ~200c per litre	44.4		44.4	per trip	1	Per house	Once-off	4440	Local Government	Average fuel consumption Australia			FALSE
														Fuel prices near me
			Other …				0					#N/A				FALSE	FALSE
			Other …				0					#N/A				FALSE	FALSE
			Other …				0					#N/A				FALSE	FALSE

## Sheet: 1.4
	1.4. Social distancing in home through additional housing and rooms
			Item	Pricing details	Raw cost	Rem Index	Adjusted cost	Unit	Number of units	Category	Payment frequency	Cost per community	Cost payer	Source	Notes	Selection	Remote index
	1.4.A Physical (building and renovations)										Once-off	14025000	Overall (non-specific)
											Per year	0	Overall (non-specific)
											Once-off	0	Community member(s)
											Per year	0	Community member(s)
											Once-off	0	Local Government
											Per year	0	Local Government
											Once-off	14025000	Housing Organisation
											Per year	0	Housing Organisation
											Once-off	0	Other
											Per year	0	Other
			New Houses (individual options)	-	-	-	-	-	-	-	-	-	-	Review of remote housing 2018	Table 4.2, av costs 2008-2018. Many houses were in such poor condition they needed replacing. In the Northern Territory where this issue was especially acute, up to 40 per cent of new houses were replacements which improved housing condition but did not increase the overall housing stock. The decision to fund additional refurbishments over new builds delivered three refurbishments for every new h…
			-->	NT	552000		1.03224e+06	per house	1	Per house	Once-off	1.03224e+08	Housing Organisation			FALSE	TRUE
			-->	SA	480497		898529	per house	1	Per house	Once-off	89852939	Housing Organisation			FALSE	TRUE
			-->	QLD	486484		909725	per house	1	Per house	Once-off	90972508	Housing Organisation			FALSE	TRUE
			-->	WA	468000		875160	per house	1	Per house	Once-off	87516000	Housing Organisation			FALSE	TRUE
			Refurbishments (individual options)	-	-	-	-	-	-	-	-	-	-	Review of remote housing 2018
			-->	NT	75000		140250	per house	1	Per house	Once-off	14025000	Housing Organisation			TRUE	TRUE
			-->	SA	112636		210629	per house	1	Per house	Once-off	21062932	Housing Organisation			FALSE	TRUE
			-->	QLD	90423		169091	per house	1	Per house	Once-off	16909101	Housing Organisation			FALSE	TRUE
			-->	WA	83000		155210	per house	1	Per house	Once-off	15521000	Housing Organisation			FALSE	TRUE
			Rebuilds	NT only	200000		374000	per house	1	Per house	Once-off	37400000	Housing Organisation	Review of remote housing 2018		FALSE	TRUE
			Other …				0					#N/A				FALSE	FALSE
			Other …				0					#N/A				FALSE	FALSE
			Other …				0					#N/A				FALSE	FALSE
																TRUE
																TRUE

## Sheet: 1.5
	1.5. Social distancing in home through outdoor living spaces (livable yard and veranda)
			Item	Pricing details	Raw cost	Rem Index	Adjusted cost	Unit	Number of units	Category	Payment frequency	Cost per community	Cost payer	Source	Notes	Selection	Remote index
	1.5.A. Physical (landscaping, outdoor shadde, outdoor fan)										Once-off	2.33697e+06	Overall (non-specific)
											Per year	0	Overall (non-specific)
											Once-off	0	Community member(s)
											Per year	0	Community member(s)
											Once-off	0	Local Government
											Per year	0	Local Government
											Once-off	2.33697e+06	Housing Organisation
											Per year	0	Housing Organisation
											Once-off	0	Other
											Per year	0	Other
			Outdoor renovations or shade (individual options)	-	-	-	-	-	-	-	-	-	-	-	-
			-->	Outdoor room including flooring, walls or privacy screens, bifold or sliding doors, lighting and any plumbing needed	30000		56100	per house	1	Per house	Once-off	5610000	Housing Organisation	How much does an alfresco space cost		FALSE	TRUE
			-->	Outdoor kitchen including the cost of plumbing and electricity	28500		53295	per house	1	Per house	Once-off	5329500	Housing Organisation	How much does an alfresco space cost		FALSE	TRUE
			-->	Alfresco space using awnings including the cost of paving. A roof and ceiling will be more expensive than an awning or patio cover	5000		9350	per house	1	Per house	Once-off	935000	Housing Organisation	How much does an alfresco space cost		FALSE	TRUE
			-->	Gazebo, semi-permanent	2599		4860.13	per unit	1	Per house	Once-off	486013	Housing Organisation	Semi-permanent gazebo	Semi-permanent, less than 2.4m high (typically requires permit above this height)	TRUE	TRUE
			-->	Shade sail	59		110.33	per unit	1	Per house	Once-off	11033	Housing Organisation	Shade sail		FALSE	TRUE
			Landscaping (individual options)	-	-	-	-	-	-	-	-	-	-	-	-
			-->	Landscaping with new plants and a retaining wall	3000		5610	per house	1	Per house	Once-off	561000	Housing Organisation	Guide gardening landscaping costs		FALSE	TRUE
			-->	Installing new turf and lighting	2500		4675	per house	1	Per house	Once-off	467500	Housing Organisation	Guide gardening landscaping costs		FALSE	TRUE
			-->	Planting new trees and shrubs	3500		6545	per house	1	Per house	Once-off	654500	Housing Organisation	Guide gardening landscaping costs		FALSE	TRUE
			-->	A complete backyard makeover	4000		7480	per house	1	Per house	Once-off	748000	Housing Organisation	Guide gardening landscaping costs		FALSE	TRUE
			-->	Installing a retaining wall using existing materials	1300		2431	per house	1	Per house	Once-off	243100	Housing Organisation	Guide gardening landscaping costs		FALSE	TRUE
			-->	Installing lawn, plants and trees in an empty backyard	6000		11220	per house	1	Per house	Once-off	1122000	Housing Organisation	Guide gardening landscaping costs		TRUE	TRUE
			-->	Installing an outdoor entertainment area	5000		9350	per house	1	Per house	Once-off	935000	Housing Organisation	Guide gardening landscaping costs		FALSE	TRUE
			Outdoor cooling misters	25m with timer	99		185.13	per house	1	Per house	Once-off	18513	Housing Organisation	Misting kit		TRUE	TRUE
			Outdoor ceiling fan	Outdoor ceiling fan. $217.88 per unit $170 new fan install	387.88		725.336	per unit	1	Per house	Once-off	72533.6	Housing Organisation	Ceiling fan		TRUE	TRUE
														How much does it cost to install a ceiling fan
			BBQ	BBQ plus 9kg gas bottle	213.95		400.087	per house	1	Per house	Once-off	40008.7	Housing Organisation	BBQ		TRUE	TRUE
			Guest sleeping space (combination of items)							Per house	Once-off	303400	Housing Organisation			TRUE
			-	Sofa bed for guests (family and friends)	1500		2805	per unit	1	Per house	Once-off	280500	Housing Organisation	Sofa bed		TRUE	TRUE
			-	Double quilt	89		89	per unit	1	Per house	Once-off	8900	Housing Organisation	Quilt
			-	Double bed linen. Quilt cover = $60. Sheet set = $50	110		110	per unit	1	Per house	Once-off	11000	Housing Organisation			TRUE
			-	Pillow for double bed	15		15	per unit	2	Per house	Once-off	3000	Housing Organisation	Standard pillow		TRUE	FALSE
			Other …				0					#N/A				FALSE	FALSE
			Other …				0					#N/A				FALSE	FALSE
			Other …				0					#N/A				FALSE	FALSE
	1.5.B. Behavioural (use of yard for social interactions, guests’ sleeping space)										Once-off	0	Overall (non-specific)
											Per year	28204.2	Overall (non-specific)
											Once-off	0	Community member(s)
											Per year	28204.2	Community member(s)
											Once-off	0	Local Government
											Per year	0	Local Government
											Once-off	0	Housing Organisation
											Per year	0	Housing Organisation
											Once-off	0	Other
											Per year	0	Other
			Cost BBQ gas bottle	9kg gas refill. Lasts 15 hours, assume 1 hour a week use	24.95		24.95	per unit	3.5	Per house	Per year	8732.5	Community member(s)	Gas bottle refill		TRUE	FALSE
														How long will a bbq gas bottle last
			Cost of water usage for cooling misters	2L/hr/nozzle, 31 nozzles over 25m	0.262409		0.262409	per day	1	Per house	Per day	9577.92	Community member(s)	Misting kit		TRUE	FALSE
			Cost of electricity for outdoor ceiling fan	Ceiling fan. Assume used for 4 hours per day for 6 months	0.0423362		0.0423362	per fan per day	183	Per house	Per year	774.753	Community member(s)	Running cost ceiling fans		TRUE	FALSE
			Changing of sheets for guests sleeping space using electric hot water system (combination of items)	Cost of laundry for outdoor fold out couch for guests. Assume one bed, assume change linen fortnightly							Per year	9119.07	Community member(s)			TRUE
			-	Extra water usage for washing machine. Usage of 100L per load. Assume one bed, assume change linen fortnightly	0.21162		0.21162	per bed wash	1	Per house	Per fornight	550.212	Community member(s)	How to calculate water usage in your home			FALSE
			-	Extra energy usage for hot water heating; kWh=4.2*Litres*temp change (Celsius)/3600. Assume 100L water per load heated to comfortable temperature (to 55C from 15C=+40C). Assume one bed, assume change linen fortnightly	1.31188		1.31188	per bed wash	1	Per house	Per fornight	3410.89	Community member(s)	$1 of gas gets me…			FALSE
			-	Extra energy usage for dryer. Assume one hour cycle for vented dryer. Assume one bed, assume change linen fortnightly	1.66983		1.66983	per bed wash	1	Per house	Per fornight	4341.57	Community member(s)	How much energy does a clothes dryer use			FALSE
			-	Laundry powder. 3kg = ~68 washes. Assume one bed, assume change linen fortnightly	20.41		20.41	per unit	0.4	Per house	Per year	816.4	Community member(s)	IGA catalogue			FALSE
			Changing of sheets for guests sleeping space using gas hot water system (combination of items)	Cost of laundry for outdoor fold out couch for guests. Assume one bed, assume change linen fortnightly							Per year	8814.32	Community member(s)			FALSE
			-	Extra water usage for washing machine. Usage of 100L per load. Assume one bed, assume change linen fortnightly	0.21162		0.21162	per bed wash	1	Per house	Per fornight	550.212	Community member(s)	How to calculate water usage in your home			FALSE
			-	Extra gas usage for hot water heating = 4200J*Litres*temp change (Celsius). Assume 100L water per load heated to comfortable temperature (to 55C from 15C=+40C). Assume one bed, assume change linen fortnightly	1.19467		1.19467	per bed wash	1	Per house	Per fornight	3106.13	Community member(s)	$1 of gas gets me…			FALSE
			-	Extra energy usage for dryer. Assume one hour cycle for vented dryer. Assume one bed, assume change linen fortnightly	1.66983		1.66983	per bed wash	1	Per house	Per fornight	4341.57	Community member(s)	How much energy does a clothes dryer use			FALSE
			-	Laundry powder. 3kg = ~68 washes. Assume one bed, assume change linen fortnightly	20.41		20.41	per unit	0.4	Per house	Per year	816.4	Community member(s)	IGA catalogue			FALSE
			Other …				0					#N/A				FALSE	FALSE
			Other …				0					#N/A				FALSE	FALSE
			Other …				0					#N/A				FALSE	FALSE
	1.5.C. Health promotion (improve health literacy on infection transmission)										Once-off	1540	Overall (non-specific)
											Per year	34419	Overall (non-specific)
											Once-off	0	Community member(s)
											Per year	0	Community member(s)
											Once-off	1540	Local Government
											Per year	34419	Local Government
											Once-off	0	Housing Organisation
											Per year	0	Housing Organisation
											Once-off	0	Other
											Per year	0	Other
			Health promotion campaign (annual)	Primary Health Care services to provide information & support to increase Healthy Living Practices	5000		5000	per year	1	Per community	Per year	5000	Local Government	End Trachoma	Co-design and dissemination of key messages. Aims to contribute to increased daily handwashing, and 30% reduction in skin sores	FALSE	FALSE
			Health promotion campaign (day)	Budget covers food, drink, entertainment. Assume no venue cost (outside clinic or other common community gathering place)	3500		3500	per unit	1	Per community	Per year	3500	Local Government			FALSE	FALSE
			Health promotion campaign	Includes resources, food/drinks for community BBQ. Other items can be integrated as required	1500		1500	per unit	1	Per community	Per year	1500	Local Government	SToP Trial		FALSE	FALSE
			30 second advertisement		8350		8350	per advert	1	Per community	Per year	8350	Local Government	SToP trial		TRUE	FALSE
			Flyer		485		485	per year	1	Per community	Per year	485	Local Government	SToP Trial		TRUE	FALSE
			Poster		144		144	per year	1	Per community	Per year	144	Local Government	SToP Trial		TRUE	FALSE
			Flipcharts	One-off expense	3200		3200	per unit	1	Per community	Once-off	3200	Local Government	SToP Trial		FALSE	FALSE
			Storybooks	One-off expense	800		800	per unit	1	Per community	Once-off	800	Local Government	SToP Trial		TRUE	FALSE
			Fact sheets	One-off expense	740		740	per unit	1	Per community	Once-off	740	Local Government	SToP Trial		TRUE	FALSE
			Newsletter		506		506	per year	1	Per community	Per year	506	Local Government	SToP Trial		FALSE	FALSE
			Graphics		330		330	per year	1	Per community	Per year	330	Local Government	SToP Trial		FALSE	FALSE
			Local community members employed to assist in outreach program (combination of items)	To provide information & support to increase Healthy Living Practices						Per community	Per year	25440	Local Government			TRUE
			-	Community researchers. Assume 8 hour days for 45 days	48		48	per hour	360	Per community	Per year	17280	Local Government	SToP Trial			FALSE
			-	Community reference group. Assume 8 hour days for 34 days	30		30	per hour	272	Per community	Per year	8160	Local Government	SToP Trial			FALSE
			Other …				0					#N/A				FALSE	FALSE
			Other …				0					#N/A				FALSE	FALSE
			Other …				0					#N/A				FALSE	FALSE

## Sheet: 1.6
	1.6. Social distancing when sleeping (avoid co-sleeping)
			Item	Pricing details	Raw cost	Rem Index	Adjusted cost	Unit	Number of units	Category	Payment frequency	Cost per community	Cost payer	Source	Notes	Selection	Remote index
	1.6.A. Physical (extra mattresses, bedding and bedframes)										Once-off	1129712	Overall (non-specific)
											Per year	0	Overall (non-specific)
											Once-off	0	Community member(s)
											Per year	0	Community member(s)
											Once-off	0	Local Government
											Per year	0	Local Government
											Once-off	1129712	Housing Organisation
											Per year	0	Housing Organisation
											Once-off	0	Other
											Per year	0	Other
			Bedframe (individual options)	-	-	-	-	-	-	-	-	-	-	-	-
			-->	Single	379		708.73	per unit	1	Per house	Once-off	70873	Housing Organisation	Bed base	Free delivery, supposedly for all of NT	FALSE	TRUE
			-->	Trundle bed	449		839.63	per unit	1	Per house	Once-off	83963	Housing Organisation	Trundle bed base		FALSE	TRUE
			-->	Bunk bed	1199		2242.13	per unit	1	Per house	Once-off	224213	Housing Organisation	Bunk bed		FALSE	TRUE
			-->	Bunk bed - with trundle bed	1679		3139.73	per unit	1	Per house	Once-off	313973	Housing Organisation	Bunk bed with trundle bed		TRUE	TRUE
			-->	Bunk bed - single over double with trundle bed (sleeps four)	2000		3740	per unit	1	Per house	Once-off	374000	Housing Organisation	Single over double bunk bed with trundle bed		FALSE	TRUE
			-->	King Single	399		746.13	per unit	1	Per house	Once-off	74613	Housing Organisation	Bed base	Free delivery, supposedly for all of NT	FALSE	TRUE
			-->	Double	449		839.63	per unit	1	Per house	Once-off	83963	Housing Organisation	Bed base	Free delivery, supposedly for all of NT	FALSE	TRUE
			-->	Queen	499		933.13	per unit	1	Per house	Once-off	93313	Housing Organisation	Bed base	Free delivery, supposedly for all of NT	FALSE	TRUE
			-->	King Bed	549		1026.63	per unit	1	Per house	Once-off	102663	Housing Organisation	Bed base	Free delivery, supposedly for all of NT	FALSE	TRUE
			Mattress (individual options)	-	-	-	-	-	-	-	-	-	-	-	-
			-->	Single	799		1494.13	per unit	1	Per house	Once-off	149413	Housing Organisation	Mattress	Free delivery, supposedly for all of NT	FALSE	TRUE
			-->	Trundle bed	799		1494.13	per unit	1	Per house	Once-off	149413	Housing Organisation	Mattress	Free delivery, supposedly for all of NT	FALSE	TRUE
			-->	Bunk bed (2x singles)	799		1494.13	per unit	2	Per house	Once-off	298826	Housing Organisation	Mattress	Free delivery, supposedly for all of NT	FALSE	TRUE
			-->	Bunk bed - with trundle bed (3x singles)	799		1494.13	per unit	3	Per house	Once-off	448239	Housing Organisation	Mattress	Free delivery, supposedly for all of NT	TRUE	TRUE
			-->	Bunk bed - single over double with trundle bed (sleeps four)	2747		5136.89	per unit	1	Per house	Once-off	513689	Housing Organisation	Mattress	Free delivery, supposedly for all of NT	FALSE	TRUE
			-->	King Single	949		1774.63	per unit	1	Per house	Once-off	177463	Housing Organisation	Mattress	Free delivery, supposedly for all of NT	FALSE	TRUE
			-->	Double	1149		2148.63	per unit	1	Per house	Once-off	214863	Housing Organisation	Mattress	Free delivery, supposedly for all of NT	FALSE	TRUE
			-->	Queen	1399		2616.13	per unit	1	Per house	Once-off	261613	Housing Organisation	Mattress	Free delivery, supposedly for all of NT	FALSE	TRUE
			-->	King Bed	1599		2990.13	per unit	1	Per house	Once-off	299013	Housing Organisation	Mattress	Free delivery, supposedly for all of NT	FALSE	TRUE
			Quilt (individual options)	For extra beds	-	-	-	-	-	-	-	-	-	-	-
			-->	Single	79		79	per unit	1	Per house	Once-off	7900	Housing Organisation	Quilt		FALSE	FALSE
			-->	Trundle bed (1x single)	79		79	per unit	1	Per house	Once-off	7900	Housing Organisation	Quilt		FALSE	FALSE
			-->	Bunk bed (2x singles)	79		79	per unit	2	Per house	Once-off	15800	Housing Organisation	Quilt		FALSE	FALSE
			-->	Bunk bed - with trundle bed (3x singles)	79		79	per unit	3	Per house	Once-off	23700	Housing Organisation	Quilt		TRUE	FALSE
			-->	Bunk bed - single over double with trundle bed (sleeps four)	247		247	per unit	1	Per house	Once-off	24700	Housing Organisation	Quilt		FALSE	FALSE
			-->	King Single	89		89	per unit	1	Per house	Once-off	8900	Housing Organisation	Quilt		FALSE	FALSE
			-->	Double	89		89	per unit	2	Per house	Once-off	17800	Housing Organisation	Quilt		TRUE	FALSE
			-->	Queen	99		99	per unit	2	Per house	Once-off	19800	Housing Organisation	Quilt		FALSE
			-->	King Bed	119		119	per unit	2	Per house	Once-off	23800	Housing Organisation	Quilt		FALSE	FALSE
			Pillow (individual options)	For extra beds	-	-	-	-	-	-	-	-	-	-
			-->	Single	15		15	per unit	1	Per house	Once-off	1500	Housing Organisation	Standard pillow		FALSE	FALSE
			-->	Trundle bed (1x single)	15		15	per unit	1	Per house	Once-off	1500	Housing Organisation	Standard pillow		FALSE	FALSE
			-->	Bunk bed (2x singles)	15		15	per unit	2	Per house	Once-off	3000	Housing Organisation	Standard pillow		FALSE	FALSE
			-->	Bunk bed - with trundle bed (3x singles)	15		15	per unit	3	Per house	Once-off	4500	Housing Organisation	Standard pillow		TRUE	FALSE
			-->	Bunk bed - single over double with trundle bed (sleeps four)	15		15	per unit	4	Per house	Once-off	6000	Housing Organisation	Standard pillow		FALSE	FALSE
			-->	King Single	15		15	per unit	1	Per house	Once-off	1500	Housing Organisation	Standard pillow		FALSE	FALSE
			-->	Double	15		15	per unit	2	Per house	Once-off	3000	Housing Organisation	Standard pillow		TRUE	FALSE
			-->	Queen	15		15	per unit	2	Per house	Once-off	3000	Housing Organisation	Standard pillow		FALSE	FALSE
			-->	King Bed	15		15	per unit	2	Per house	Once-off	3000	Housing Organisation	Standard pillow		FALSE	FALSE
			Spare sets of linen (individual options)	-	-	-	-	-	-	-	-	-	-		-
			-->	Single. Quilt cover = $50. Sheet set = $40	90		90	per unit	1	Per house	Once-off	9000	Housing Organisation	Quilt cover		FALSE	FALSE
														Sheet set		FALSE
			-->	Trundle bed (1x single)	90		90	per unit	1	Per house	Once-off	9000	Housing Organisation	Quilt cover		FALSE	FALSE
														Sheet set
			-->	Bunk bed (2x singles)	90		90	per unit	2	Per house	Once-off	18000	Housing Organisation	Quilt cover		FALSE	FALSE
														Sheet set
			-->	Bunk bed - with trundle bed (3x singles)	90		90	per unit	3	Per house	Once-off	27000	Housing Organisation	Quilt cover		TRUE	FALSE
														Sheet set
			-->	Bunk bed - single over double with trundle bed (sleeps four)	290		290	per unit	1	Per house	Once-off	29000	Housing Organisation	Quilt cover		FALSE	FALSE
														Sheet set
			-->	King Single. Quilt cover = $80. Sheet set = $49	129		129	per unit	1	Per house	Once-off	12900	Housing Organisation	Quilt cover		FALSE	FALSE
														Sheet set
			-->	Double. Quilt cover = $60. Sheet set = $50	110		110	per unit	1	Per house	Once-off	11000	Housing Organisation	Quilt cover		TRUE	FALSE
														Sheet set
			-->	Queen. Quilt cover = $70. Sheet set = $60	130		130	per unit	1	Per house	Once-off	13000	Housing Organisation	Quilt cover		FALSE	FALSE
														Sheet set
			-->	King. Quilt cover = $80. Sheet set = $70	189		189	per unit	1	Per house	Once-off	18900	Housing Organisation	Quilt cover		FALSE	FALSE
														Sheet set
			Sofa bed	For guests (family and friends)	1500		2805	per unit	1	Per house	Once-off	280500	Housing Organisation	Sofa bed		TRUE	TRUE
			Other …				0					#N/A				FALSE	FALSE
			Other …				0					#N/A				FALSE	FALSE
			Other …				0					#N/A				FALSE	FALSE
	1.6.B. Behavioural (avoid co-sleeping; increase frequency of washing bed linen)										Once-off	0	Overall (non-specific)
											Per year	45595.3	Overall (non-specific)
											Once-off	0	Community member(s)
											Per year	45595.3	Community member(s)
											Once-off	0	Local Government
											Per year	0	Local Government
											Once-off	0	Housing Organisation
											Per year	0	Housing Organisation
											Once-off	0	Other
											Per year	0	Other
			Changing of bed sheets using electric hot water system (combination of items)	Assume five beds, assume change linen fortnightly							Per year	45595.3	Community member(s)			TRUE
			-	Extra water usage for washing machine. Usage of 100L per load. Assume five beds, assume change linen fortnightly	0.21162		0.21162	per bed wash	5	Per house	Per fornight	2751.06	Community member(s)	How to calculate water usage in your home			FALSE
			-	Extra energy usage for hot water heating; kWh=4.2*Litres*temp change (Celsius)/3600. Assume 100L water per load heated to comfortable temperature (to 55C from 15C=+40C). Assume five beds, assume change linen fortnightly	1.31188		1.31188	per bed wash	5	Per house	Per fornight	17054.4	Community member(s)	$1 of gas gets me…			FALSE
			-	Extra energy usage for dryer. Assume one hour cycle for vented dryer. Assume five beds, assume change linen fortnigthly	1.66983		1.66983	per bed wash	5	Per house	Per fornight	21707.9	Community member(s)	How much energy does a clothes dryer use			FALSE
			-	Laundry powder. 3kg = ~68 washes. Assume five beds, assume change linen fortnightly	20.41		20.41	per unit	2	Per house	Per year	4082	Community member(s)	Laundry powder			FALSE
			Changing of bed sheets using gas hot water system (combination of items)	Assume five beds, assume change linen fortnightly							Per year	44071.6	Community member(s)			FALSE
			-	Extra water usage for washing machine. Usage of 100L per load. Assume five beds, assume change linen fortnigthly	0.21162		0.21162	per bed wash	5	Per house	Per fornight	2751.06	Community member(s)	How to calculate water usage in your home			FALSE
			-	Extra gas usage for hot water heating = 4200J*Litres*temp change (Celsius). Assume 100L water per load heated to comfortable temperature (to 55C from 15C=+40C). Assume five beds, assume change linen fortnigthly	1.19467		1.19467	per bed wash	5	Per house	Per fornight	15530.7	Community member(s)	$1 of gas gets me…			FALSE
			-	Extra energy usage for dryer. Assume one hour cycle for vented dryer. Assume five beds, assume change linen fortnigthly	1.66983		1.66983	per bed wash	5	Per house	Per fornight	21707.9	Community member(s)	How much energy does a clothes dryer use			FALSE
			-	Laundry powder. 3kg = ~68 washes. Assume five beds, assume change linen fortnightly	20.41		20.41	per unit	2	Per house	Per year	4082	Community member(s)	IGA catalogue			FALSE
			Other …				0					#N/A				FALSE	FALSE
			Other …				0					#N/A				FALSE	FALSE
			Other …				0					#N/A				FALSE	FALSE

## Sheet: 2. Surface>Skin
	Environmental Health Initiatives for surface to skin Strep A transmission
		Overall (non-specific) cost per community		Cost per community for Community member(s)		Cost per community for Local Government		Cost per community for Housing Organisation		Cost per community for Other
	2.1. Ability to clean bed linen, towels, clothing
	2.1.A. Physical (working washing machine in the home/ mobile laundry service/ community laundry facility; laundry liquid supplies; spare sets of linen)	349477	Once-off	45041	Once-off	0	Once-off	304436	Once-off	0	Once-off
		0	Per year	0	Per year	0	Per year	0	Per year	0	Per year
	2.1.B. Behavioural (regular changing and washing of sheets)	0	Once-off	0	Once-off	0	Once-off	0	Once-off	0	Once-off
		54918.5	Per year	54918.5	Per year	0	Per year	0	Per year	0	Per year
	2.1.C. Health promotion (supporting uptake of washing facilities)	4740	Once-off	0	Once-off	4740	Once-off	0	Once-off	0	Once-off
		25925	Per year	0	Per year	25925	Per year	0	Per year	0	Per year
	TOTAL COST	354217	Once-off	45041	Once-off	4740	Once-off	304436	Once-off	0	Once-off
		80843.5	Per year	54918.5	Per year	25925	Per year	0	Per year	0	Per year
	2.2. Ability to clean hard surfaces
	2.2.A. Physical (cleaning products, wiping cloths)	2388	Once-off	2388	Once-off	0	Once-off	0	Once-off	0	Once-off
		0	Per year	0	Per year	0	Per year	0	Per year	0	Per year
	2.2.B. Behavioural (use of cleaning products)	0	Once-off	0	Once-off	0	Once-off	0	Once-off	0	Once-off
		8440	Per year	8440	Per year	0	Per year	0	Per year	0	Per year
	2.2.C. Health promotion (explaining & encouraging disinfection)	3940	Once-off	0	Once-off	3940	Once-off	0	Once-off	0	Once-off
		25925	Per year	0	Per year	25925	Per year	0	Per year	0	Per year
	TOTAL COST	6328	Once-off	2388	Once-off	3940	Once-off	0	Once-off	0	Once-off
		34365	Per year	8440	Per year	25925	Per year	0	Per year	0	Per year

[truncated: 5 more sheets: 2.1, 2.2, 3. Airborne, 3.1, Inputs]
